# Supplementary material for: Overexpression of ATase1 and ATase2 disrupts the secretome and causes a progeria phenotype
Source: Life Sci Alliance. 2025 Sep 10;8(12):e202503378. doi: 10.26508/lsa.202503378 (PMC12423556; doi:10.26508/lsa.202503378)
Supplement: Supplementary file 2 [file LSA-2025-03378_SdataF2_F3.2_F4_F8.2_F9.xlsx]

## Sheet: Figure 1 panel B
WT	ATase1	Rosa	ATase1/Rosa
0.32	0.33	0.27	0.08

## Sheet: Figure 1 panel C
WT	ATase1	Rosa	ATase1/Rosa
0.26	0.27	0.24	0.23

## Sheet: Figure 1 panel D
WT	ATase1 sTg
26.84	20.54
35.58	18.69
42.04	25.33
49.66	23.59
50.52	25.22
	16.02
	19.53

## Sheet: Figure 2 panel A
WT Liver	ATase1 sTg Liver	WT Brain	ATase1 sTg Brain	WT Heart	ATase1 sTg Heart	WT Lung	ATase1 sTg Lung	WT Spleen	ATase1 sTg Spleen	WT Kidney	ATase1 sTg Kidney
4.8808	5.0294	1.9747	2.1937	0.4098	0.6956	1.0432	1.5516	0.4844	0.8561	0.6706	1.0166
5.1714	7.4489	1.2648	2.2395	0.3654	0.8277	1.4053	1.1198	0.2811	2.0448	0.534	1.1198
3.8059	5.2507	1.0228	1.6976	0.3806	0.7501	1.3321	1.2238	0.2379	0.8685	0.4044	1.0265
4.994	5.3412	1.0068	1.8228	0.4631	0.6359	0.9263	0.8054	0.2416	0.6783	0.7048	0.8054
5.2059	6.027	1.0293	1.6653	0.3365	0.7534	0.7918	0.6344	0.1584	1.0706	0.4751	0.9516
	4.8689		1.9975		0.8115		1.0612		1.4981		1.2484
	5.2227		2.2529		0.5632		1.2289		0.1024		1.0753

## Sheet: Figure 2 panel B
WT	ATase1 sTg
0.003344	0.06816
0.00712	0.048154
0.001964	0.063166
0.004853	0.055108
0.005482	0.122918
	0.05618
	0.020481

## Sheet: Figure 2 panel C
WT EC Hc	WT EC Lc	ATase1 sTg EC Hc	ATase1 sTg EC Lc	WT IC Hc	WT IC Lc	ATase1 sTg IC Hc	ATase1 sTg IC Lc
495.798	255.494	852.041	405.22	413.69	266.483	655.22	405.22
664.683	344.78	962.585	425.824	539.835	350.275	615.385	403.846
295.635	236.264	951.149	410.714	267.857	197.802	829.67	495.879

## Sheet: Figure 2 panel D
WT Tibia	ATase1 sTg Tibia	WT Femur	ATase1 sTg Femur
64.387	46.902	68.184	50.644
64.04	49.563	77.708	45.495
70.567	43.137	70.652	52.792
78.474	45.373	100.448	44.888
64.646	53.776	71.172	47.67
	49.447		51.443
	50.53		53.798

## Sheet: Figure 2 panel E
WT p16	ATase1 sTg p16	WT p21	ATase1 sTg p21
0.78187	0.873573	0.723635	0.629961
0.965936	0.904379	3.12387	0.925518
1.18921	1.01748	1.65099	1.07798
0.885768	0.709562	0.65444	0.71615
0.72951	0.496546	0.604299	0.497695
1.72309	1.11342	0.677519	0.546515

## Sheet: Figure 3 panel D
Days	WT male	ATase2 sTg male		Days	WT female	ATase2 sTg female
230	0			230	0
230	0			230	0
230	0			230	0
230	0			230	0
230	0			230	0
230	0			230	0
230	0			230	0
230	0			230	0
230	0			230	0
230	0			230	0
230	0			230	0
230	0			230	0
230	0			230	0
230	0			230	0
230	0			230	0
230	0			230	0
230	0			230	0
42		1		230	0
49		1		230	0
56		1		230	0
57		1		230	0
62		1		230	0
63		1		230	0
64		1		230	0
69		1		230	0
70		1		35		1
71		1		50		1
72		1		51		1
73		1		63		1
74		1		70		1
84		1		71		1
85		1		72		1
91		1		75		1
92		1		76		1
98		1		77		1
105		1		78		1
106		1		79		1
112		1		84		1
113		1		85		1
114		1		105		1
115		1		106		1
116		1		112		1
120		1		126		1
125		1		133		1
126		1		140		1
133		1		189		1
134		1
140		1
141		1
161		1
189		1
196		1
203		1
209		1
210		1
217		1
218		1
224		1
230		1

## Sheet: Figure 3 panel E
WT male	ATase2 sTg male	WT female	ATase2 sTg female		WT	ATase2 sTg
29.4	13.87	21.05	14.61		29.4	13.87
33.65	19.49	21.93	19.85		33.65	19.49
28.11	19.74	21.38	18.32		28.11	19.74
28.84	22.08	25.6	22.8		28.84	22.08
30.36	21.89	24.43	22.41		30.36	21.89
27.93	28.73	29.14	18.81		27.93	28.73
30	24.57	21	19.62		30	24.57
	22.24		24.18		21.05	22.24
	20.97		23.96		21.93	20.97
	21.02		27.86		21.38	21.02
			24.2		25.6	14.61
			18.27		24.43	19.85
			20.74		21	18.32
			19.49		29.14	22.8
						22.41
						18.81
						19.62
						24.18
						23.96
						27.86
						24.2
						18.27
						20.74
						19.49

[truncated: 7 more sheets: Figure 4 panel C, Figure 4 panel D, Figure 4 panel E, Figure 4 panel F, Figure 4 panel G, Figure 8 panel D, Figure 9 panel D]
